# Supplementary material for: Fast and Sensitive Determination of Iodide Based on Ternary Chalcogenides Nanoparticles
Source: Molecules. 2024 Oct 8;29(19):4751. doi: 10.3390/molecules29194751 (PMC11478270; doi:10.3390/molecules29194751)
Supplement: Supplementary file 1 [file molecules-29-04751-s001.zip]

Archive with 1 entries (1 files):
- molecules-3239301-supplementary.pdf
